# Supplementary material for: Atypical Serogroup IVb-v1 of Listeria monocytogenes Assigned to New ST2801, Widely Spread and Persistent in the Environment of a Pork-Meat Producing Plant of Central Italy
Source: Front Microbiol. 2022 Jun 27;13:930895. doi: 10.3389/fmicb.2022.930895 (PMC9271897; doi:10.3389/fmicb.2022.930895)
Supplement: Supplementary Table 1 — Environmental sampling schema. FCS, food contact surface; NFCS, nonfood contact surface. [file Data_Sheet_2.xlsx]

## Sheet: Table_S1
Surface Number	Sampling Area	Surface	FCS/NFCS
1	Sectioning-processing room	Drain channel communicating with anteroom	NFCS
2	Sectioning-processing room	Central drain channel	NFCS
3	Sectioning-processing room	Teflon table	FCS
4	Sectioning-processing room	Teflon table - legs and feet	NFCS
5	Sectioning-processing room	Cold room n°1 - exterior door and handle	NFCS
6	Sectioning-processing room	Cold room n°1 - wall floor connection	NFCS
7	Sectioning-processing room	Meat guideway - rope and handle	NFCS
8	Sectioning-processing room	Baldresca grill	FCS
9	Sectioning-processing room	Baldresca - external part and wheels	NFCS
10	Sectioning-processing room	Meat grinder - push bottom panel and external part	NFCS
11	Sectioning-processing room	Meat grinder - bowl and blades	FCS
12	Sectioning-processing room	Kneader - push bottom panel and external part	NFCS
13	Sectioning-processing room	Kneader - footrest	NFCS
14	Sectioning-processing room	Kneader - bowl	FCS
15	Sectioning-processing room	Kneader - bowl scraper	FCS
16	Sectioning-processing room	Meat stuffer - push bottom panel and external part	NFCS
17	Sectioning-processing room	Meat stuffer - bowl Scraper	FCS
18	Sectioning-processing room	Meat stuffer - meat netting funnel and sausage outlet	FCS
19	Sectioning-processing room	Sausage table 1	FCS
20	Sectioning-processing room	Sausage table 1 - legs and feet	NFCS
21	Sectioning-processing room	Sausage table 2	FCS
22	Sectioning-processing room	Sausage table 2 - legs and feet	NFCS
23	Sectioning-processing room	Sausage labelling machine - external part and wheels	NFCS
24	Sectioning-processing room	Sink – tub, faucet and knobs	NFCS
25	Sectioning-processing room	Freight elevator - door on the sectioning-processing room side	NFCS
26	Sectioning-processing room	Shutter rope	NFCS
27	Sectioning-processing room	Knives	FCS
28	Sectioning-processing room	sharpening steel	NFCS
29	Sectioning-processing room	Meat trolley	FCS
30	Sectioning-processing room	Meat trolley - external part and wheels	NFCS
31	Sectioning-processing room	Door sectioning-processing room	NFCS
32	Sectioning-processing room	Sausage hanging trolley	NFCS
33	Sectioning-processing room	Salami pricker	FCS
34	Sectioning-processing room	Window handle	NFCS
35	Sectioning-processing room	Waste bin	NFCS
36	Sectioning-processing room	Cleaning water gun	NFCS
37	Sectioning-processing room	Cold room n°2 - exterior door, handle and door seal	NFCS
38	Sectioning-processing room	Cold room n°2 – drain channel	NFCS
39	Sectioning-processing room	Salami tying machine	FCS
40	Sectioning-processing room	Operator 1 - shoes	NFCS
41	Sectioning-processing room	Operator 2 - boot	NFCS
42	Sectioning-processing room	Dustbin - external part and wheels	NFCS
43	Sectioning-processing room	Water puller	NFCS
44	Sausage drying area	Pallet truck - handlebar and wheels	NFCS
45	Sausage drying area	Sausage drying - wall floor connection	NFCS
46	Sausage drying area	Cold room used for the operators’ food - handle	NFCS
47	Ingredients storage room	Scales - weighing plate and feet	NFCS
48	Ingredients storage room	Scoop	FCS
49	Ingredients storage room	Sink - tub, faucet and knobs	NFCS
50	Freight elevator	Freight elevator - internal walls, floor and push button panel	NFCS
51	Sausage casing storage room	Drain channel	NFCS
52	Sausage casing storage room	Sink - tub, faucet and knobs	NFCS
53	Packaging area	Pallet truck - handlebar and wheels	NFCS
54	Packaging area	Vacuum packaging machine - Teflon top	NFCS
55	Packaging area	Sausage hanging trolley	NFCS
56	Washing area	Floor grid	NFCS
57	Washing area	Shoe cleaning machine - brushes and external part	NFCS
58	Washing area	Foaming machine	NFCS
59	Washing area	Cleaning water gun	NFCS
60	Washing area	Floor scrubbing machine - brushes, wheels and external part	NFCS
61	Washing area	Dishwasher - door, handle and push bottom panel	NFCS
62	Washing area	Steel table – wheels and legs	NFCS
63	Washing area	Water puller and broom	NFCS

## Sheet: Table_S2
ID strain	Cluster	Surface Number	NFCS/FCS	Production/Post sanitation	Sampling data
2021.TE.300924.1.2	A	1	NFCS	Production 1	2020-07-16
2021.TE.300924.1.5	A	6	NFCS	Production 1	2020-07-16
2021.TE.300924.1.6	A	6	NFCS	Production 1	2020-07-16
2021.TE.300924.1.8	A	6	NFCS	Production 1	2020-07-16
2021.TE.300924.1.9	A	6	NFCS	Production 1	2020-07-16
2021.TE.300924.1.11	A	9	NFCS	Production 1	2020-07-16
2021.TE.300924.1.12	A	9	NFCS	Production 1	2020-07-16
2021.TE.300924.1.13	A	9	NFCS	Production 1	2020-07-16
2021.TE.300924.1.14	A	9	NFCS	Production 1	2020-07-16
2021.TE.300924.1.32	A	30	NFCS	Production 1	2020-07-16
2021.TE.300924.1.33	B	30	NFCS	Production 1	2020-07-16
2021.TE.300924.1.34	A	32	NFCS	Production 1	2020-07-16
2021.TE.305806.1.2	A	37	NFCS	Production 1	2020-07-16
2021.TE.305806.1.3	A	37	NFCS	Production 1	2020-07-16
2021.TE.305806.1.4	A	37	NFCS	Production 1	2020-07-16
2021.TE.305806.1.5	A	37	NFCS	Production 1	2020-07-16
2021.TE.305806.1.6	A	37	NFCS	Production 1	2020-07-16
2021.TE.305806.1.7	A	38	NFCS	Production 1	2020-07-16
2021.TE.305806.1.8	A	38	NFCS	Production 1	2020-07-16
2021.TE.305806.1.9	A	38	NFCS	Production 1	2020-07-16
2021.TE.305806.1.10	A	38	NFCS	Production 1	2020-07-16
2021.TE.305806.1.11	A	38	NFCS	Production 1	2020-07-16
2021.TE.305806.1.13	B	43	NFCS	Production 1	2020-07-16
2021.TE.305806.1.14	A	43	NFCS	Production 1	2020-07-16
2021.TE.305806.1.15	A	43	NFCS	Production 1	2020-07-16
2021.TE.305806.1.16	A	43	NFCS	Production 1	2020-07-16
2021.TE.305806.1.17	A	43	NFCS	Production 1	2020-07-16
2021.TE.305806.1.18	C	50	NFCS	Production 1	2020-07-16
2021.TE.305806.1.23	A	51	NFCS	Production 1	2020-07-16
2021.TE.305806.1.25	A	51	NFCS	Production 1	2020-07-16
2021.TE.305806.1.26	B	54	NFCS	Production 1	2020-07-16
2021.TE.305806.1.27	B	54	NFCS	Production 1	2020-07-16
2021.TE.305806.1.28	B	54	NFCS	Production 1	2020-07-16
2021.TE.305806.1.29	B	54	NFCS	Production 1	2020-07-16
2021.TE.305806.1.30	B	54	NFCS	Production 1	2020-07-16
2021.TE.305806.1.34	A	56	NFCS	Production 1	2020-07-16
2021.TE.305806.1.35	C	58	NFCS	Production 1	2020-07-16
2021.TE.305806.1.36	A	62	NFCS	Production 1	2020-07-16
2021.TE.305806.1.37	A	62	NFCS	Production 1	2020-07-16
2021.TE.312882.1.17	B	6	FCS	Post sanitation 1	2020-07-25
2021.TE.312882.1.18	B	6	FCS	Post sanitation 1	2020-07-25
2021.TE.312882.1.19	B	6	FCS	Post sanitation 1	2020-07-25
2021.TE.312882.1.20	B	6	FCS	Post sanitation 1	2020-07-25
2021.TE.312882.1.21	B	6	FCS	Post sanitation 1	2020-07-25
2021.TE.312882.1.22	A	9	NFCS	Post sanitation 1	2020-07-25
2021.TE.312882.1.23	A	9	NFCS	Post sanitation 1	2020-07-25
2021.TE.312882.1.24	A	9	NFCS	Post sanitation 1	2020-07-25
2021.TE.312882.1.25	A	9	NFCS	Post sanitation 1	2020-07-25
2021.TE.312882.1.26	A	9	NFCS	Post sanitation 1	2020-07-25
2021.TE.312882.1.11	A	37	NFCS	Post sanitation 1	2020-07-25
2021.TE.312882.1.12	A	37	NFCS	Post sanitation 1	2020-07-25
2021.TE.312882.1.13	A	37	NFCS	Post sanitation 1	2020-07-25
2021.TE.312882.1.14	A	37	NFCS	Post sanitation 1	2020-07-25
2021.TE.312882.1.15	A	37	NFCS	Post sanitation 1	2020-07-25
2021.TE.312882.1.28	B	6	NFCS	II -Post sanitation 1	2020-07-31
2021.TE.312882.1.29	B	6	NFCS	II -Post sanitation 1	2020-07-31
2021.TE.312882.1.30	B	6	NFCS	II -Post sanitation 1	2020-07-31
2021.TE.312882.1.31	B	6	NFCS	II -Post sanitation 1	2020-07-31
2021.TE.312882.1.32	B	6	NFCS	II -Post sanitation 1	2020-07-31
2021.TE.312882.1.33	A	37	NFCS	II -Post sanitation 1	2020-07-31
2021.TE.312882.1.34	A	37	NFCS	II -Post sanitation 1	2020-07-31
2021.TE.312882.1.35	A	37	NFCS	II -Post sanitation 1	2020-07-31
2021.TE.312882.1.36	A	37	NFCS	II -Post sanitation 1	2020-07-31
2021.TE.312882.1.37	A	37	NFCS	II -Post sanitation 1	2020-07-31
2021.TE.312882.1.39	A	57	NFCS	Production 2	2021-05-13
2021.TE.312882.1.44	C	63	NFCS	Production 2	2021-05-13
2021.TE.312882.1.45	C	63	NFCS	Production 2	2021-05-13
2021.TE.313587.1.3	C	20	NFCS	Production 2	2021-05-13
2021.TE.313587.1.4	C	20	NFCS	Production 2	2021-05-13
2021.TE.313587.1.5	C	20	NFCS	Production 2	2021-05-13
2021.TE.312882.1.41	C	57	NFCS	Production 2	2021-05-13
2021.TE.312882.1.42	C	57	NFCS	Production 2	2021-05-13
2021.TE.312882.1.43	C	57	NFCS	Production 2	2021-05-13
2021.TE.312882.1.46	A	63	NFCS	Production 2	2021-05-13
2021.TE.312882.1.47	A	63	NFCS	Production 2	2021-05-13
2021.TE.313587.1.2	A	63	NFCS	Production 2	2021-05-13
2021.TE.313587.1.6	A	2	NFCS	Production 2	2021-05-13
2021.TE.313587.1.7	A	38	NFCS	Production 2	2021-05-13
2021.TE.313587.1.8	A	38	NFCS	Production 2	2021-05-13
2021.TE.313587.1.9	A	38	NFCS	Production 2	2021-05-13
2021.TE.313587.1.10	A	38	NFCS	Production 2	2021-05-13
2021.TE.313444.1.12	A	30	NFCS	Production 3	2021-09-16
2021.TE.313444.1.13	A	36	NFCS	Production 3	2021-09-16
2021.TE.313444.1.21	B	6	NFCS	Production 3	2021-09-16

## Sheet: Table_S3
	2021-TE-300924-1-11	2021-TE-300924-1-12	2021-TE-300924-1-13	2021-TE-300924-1-14	2021-TE-300924-1-2	2021-TE-300924-1-32	2021-TE-300924-1-33	2021-TE-300924-1-34	2021-TE-300924-1-5	2021-TE-300924-1-6	2021-TE-300924-1-8	2021-TE-300924-1-9	2021-TE-305806-1-10	2021-TE-305806-1-11	2021-TE-305806-1-13	2021-TE-305806-1-14	2021-TE-305806-1-15	2021-TE-305806-1-16	2021-TE-305806-1-17	2021-TE-305806-1-18	2021-TE-305806-1-2	2021-TE-305806-1-23	2021-TE-305806-1-25	2021-TE-305806-1-26	2021-TE-305806-1-27	2021-TE-305806-1-28	2021-TE-305806-1-29	2021-TE-305806-1-3	2021-TE-305806-1-30	2021-TE-305806-1-34	2021-TE-305806-1-35	2021-TE-305806-1-36	2021-TE-305806-1-37	2021-TE-305806-1-4	2021-TE-305806-1-5	2021-TE-305806-1-6	2021-TE-305806-1-7	2021-TE-305806-1-8	2021-TE-305806-1-9	2021-TE-312882-1-11	2021-TE-312882-1-12	2021-TE-312882-1-13	2021-TE-312882-1-14	2021-TE-312882-1-15	2021-TE-312882-1-17	2021-TE-312882-1-18	2021-TE-312882-1-19	2021-TE-312882-1-20	2021-TE-312882-1-21
2021-TE-300924-1-11
2021-TE-300924-1-12	3
2021-TE-300924-1-13	2	3
2021-TE-300924-1-14	1	2	3
2021-TE-300924-1-2	0	3	2	1
2021-TE-300924-1-32	3	4	5	2	3
2021-TE-300924-1-33	13	16	15	14	13	16
2021-TE-300924-1-34	2	3	4	1	2	1	15
2021-TE-300924-1-5	2	3	2	3	2	5	15	4
2021-TE-300924-1-6	2	3	2	3	2	5	15	4	0
2021-TE-300924-1-8	3	4	3	4	3	6	16	5	1	1
2021-TE-300924-1-9	7	8	7	8	7	10	20	9	5	5	6
2021-TE-305806-1-10	4	3	4	3	4	5	17	4	4	4	5	7
2021-TE-305806-1-11	5	6	5	6	5	8	18	7	5	5	6	8	5
2021-TE-305806-1-13	12	15	14	13	12	15	1	14	14	14	15	19	16	17
2021-TE-305806-1-14	2	3	0	3	2	5	15	4	2	2	3	7	4	5	14
2021-TE-305806-1-15	3	2	1	2	3	4	16	3	3	3	4	8	3	6	15	1
2021-TE-305806-1-16	3	4	1	4	3	6	16	5	3	3	4	6	3	4	15	1	2
2021-TE-305806-1-17	3	2	1	2	3	4	16	3	3	3	4	8	3	6	15	1	0	2
2021-TE-305806-1-18	21	22	23	20	21	22	24	21	23	23	24	28	23	26	23	23	22	24	22
2021-TE-305806-1-2	2	5	4	3	2	3	15	2	4	4	5	9	6	7	14	4	5	5	5	23
2021-TE-305806-1-23	2	5	4	3	2	3	15	2	4	4	5	7	4	5	14	4	5	3	5	23	2
2021-TE-305806-1-25	2	3	0	3	2	5	15	4	2	2	3	7	4	5	14	0	1	1	1	23	4	4
2021-TE-305806-1-26	16	17	18	15	16	17	5	16	18	18	19	21	16	19	4	18	17	17	17	25	18	16	18
2021-TE-305806-1-27	16	17	18	15	16	17	5	16	18	18	19	21	16	19	4	18	17	17	17	25	18	16	18	0
2021-TE-305806-1-28	16	17	18	15	16	17	5	16	18	18	19	23	18	21	4	18	17	19	17	25	18	18	18	2	2
2021-TE-305806-1-29	16	17	18	15	16	17	5	16	18	18	19	21	16	19	4	18	17	17	17	25	18	16	18	0	0	2
2021-TE-305806-1-3	3	6	5	4	3	4	16	3	5	5	6	8	5	6	15	5	6	4	6	24	3	1	5	17	17	19	17
2021-TE-305806-1-30	15	18	17	16	15	18	4	17	17	17	18	22	19	20	3	17	18	18	18	26	17	17	17	3	3	3	3	18
2021-TE-305806-1-34	2	1	2	3	2	5	15	4	2	2	3	7	4	5	14	2	3	3	3	23	4	4	2	18	18	18	18	5	17
2021-TE-305806-1-35	20	23	22	21	20	23	23	22	22	22	23	27	24	25	22	22	23	23	23	11	22	22	22	26	26	26	26	23	25	22
2021-TE-305806-1-36	1	4	3	2	1	4	14	3	3	3	4	6	3	4	13	3	4	2	4	22	3	1	3	15	15	17	15	2	16	3	21
2021-TE-305806-1-37	2	5	4	3	2	5	15	4	4	4	5	9	6	7	14	4	5	5	5	23	4	4	4	18	18	18	18	5	17	4	22	3
2021-TE-305806-1-4	2	5	4	3	2	3	15	2	4	4	5	9	6	7	14	4	5	5	5	23	2	2	4	18	18	18	18	1	17	4	22	3	4
2021-TE-305806-1-5	1	4	3	2	1	2	14	1	3	3	4	8	5	6	13	3	4	4	4	22	1	1	3	17	17	17	17	2	16	3	21	2	3	1
2021-TE-305806-1-6	3	2	1	2	3	4	16	3	3	3	4	8	3	6	15	1	0	2	0	22	5	5	1	17	17	17	17	6	18	3	23	4	5	5	4
2021-TE-305806-1-7	5	4	5	4	5	6	18	5	5	5	6	10	5	4	17	5	4	6	4	24	7	7	5	19	19	19	19	8	20	5	25	6	7	7	6	4
2021-TE-305806-1-8	4	7	6	5	4	7	17	6	6	6	7	11	8	9	16	6	7	7	7	25	6	6	6	20	20	20	20	7	19	6	24	5	6	6	5	7	9
2021-TE-305806-1-9	5	4	5	4	5	6	18	5	5	5	6	8	3	2	17	5	4	4	4	24	7	5	5	17	17	19	17	6	20	5	25	4	7	7	6	4	2	9
2021-TE-312882-1-11	1	2	3	0	1	2	14	1	3	3	4	8	3	6	13	3	2	4	2	20	3	3	3	15	15	15	15	4	16	3	21	2	3	3	2	2	4	5	4
2021-TE-312882-1-12	4	3	4	3	4	5	17	4	4	4	5	9	4	7	16	4	3	5	3	23	6	6	4	18	18	18	18	7	19	4	24	5	6	6	5	3	5	8	5	3
2021-TE-312882-1-13	2	3	2	3	2	5	15	4	2	2	3	7	4	5	14	2	3	3	3	23	4	4	2	18	18	18	18	5	17	2	22	3	4	4	3	3	5	6	5	3	4
2021-TE-312882-1-14	5	6	7	4	5	6	18	5	7	7	8	12	7	10	17	7	6	8	6	24	7	7	7	19	19	19	19	8	20	7	25	6	7	7	6	6	8	9	8	4	7	7
2021-TE-312882-1-15	1	4	3	2	1	4	14	3	3	3	4	8	5	6	13	3	4	4	4	22	3	3	3	17	17	17	17	4	16	3	21	2	3	3	2	4	6	5	6	2	5	3	6
2021-TE-312882-1-17	12	15	14	13	12	15	1	14	14	14	15	19	16	17	0	14	15	15	15	23	14	14	14	4	4	4	4	15	3	14	22	13	14	14	13	15	17	16	17	13	16	14	17	13
2021-TE-312882-1-18	12	15	14	13	12	15	1	14	14	14	15	19	16	17	0	14	15	15	15	23	14	14	14	4	4	4	4	15	3	14	22	13	14	14	13	15	17	16	17	13	16	14	17	13	0
2021-TE-312882-1-19	12	15	14	13	12	15	1	14	14	14	15	19	16	17	0	14	15	15	15	23	14	14	14	4	4	4	4	15	3	14	22	13	14	14	13	15	17	16	17	13	16	14	17	13	0	0
2021-TE-312882-1-20	12	15	14	13	12	15	1	14	14	14	15	19	16	17	0	14	15	15	15	23	14	14	14	4	4	4	4	15	3	14	22	13	14	14	13	15	17	16	17	13	16	14	17	13	0	0	0
2021-TE-312882-1-21	12	15	14	13	12	15	1	14	14	14	15	19	16	17	0	14	15	15	15	23	14	14	14	4	4	4	4	15	3	14	22	13	14	14	13	15	17	16	17	13	16	14	17	13	0	0	0	0
2021-TE-312882-1-22	1	2	3	0	1	2	14	1	3	3	4	8	3	6	13	3	2	4	2	20	3	3	3	15	15	15	15	4	16	3	21	2	3	3	2	2	4	5	4	0	3	3	4	2	13	13	13	13	13
2021-TE-312882-1-23	3	4	5	2	3	4	16	3	5	5	6	10	5	8	15	5	4	6	4	22	5	5	5	17	17	17	17	6	18	5	23	4	5	5	4	4	6	7	6	2	5	5	6	4	15	15	15	15	15
2021-TE-312882-1-24	0	3	2	1	0	3	13	2	2	2	3	7	4	5	12	2	3	3	3	21	2	2	2	16	16	16	16	3	15	2	20	1	2	2	1	3	5	4	5	1	4	2	5	1	12	12	12	12	12
2021-TE-312882-1-25	2	5	4	3	2	5	15	4	4	4	5	9	6	7	14	4	5	5	5	23	4	4	4	18	18	18	18	5	17	4	22	3	4	4	3	5	7	6	7	3	6	4	7	3	14	14	14	14	14
2021-TE-312882-1-26	0	3	2	1	0	3	13	2	2	2	3	7	4	5	12	2	3	3	3	21	2	2	2	16	16	16	16	3	15	2	20	1	2	2	1	3	5	4	5	1	4	2	5	1	12	12	12	12	12
2021-TE-312882-1-28	12	15	14	13	12	15	1	14	14	14	15	19	16	17	0	14	15	15	15	23	14	14	14	4	4	4	4	15	3	14	22	13	14	14	13	15	17	16	17	13	16	14	17	13	0	0	0	0	0
2021-TE-312882-1-29	12	15	14	13	12	15	1	14	14	14	15	19	16	17	0	14	15	15	15	23	14	14	14	4	4	4	4	15	3	14	22	13	14	14	13	15	17	16	17	13	16	14	17	13	0	0	0	0	0
2021-TE-312882-1-30	12	15	14	13	12	15	1	14	14	14	15	19	16	17	0	14	15	15	15	23	14	14	14	4	4	4	4	15	3	14	22	13	14	14	13	15	17	16	17	13	16	14	17	13	0	0	0	0	0
2021-TE-312882-1-31	13	14	15	12	13	14	2	13	15	15	16	20	15	18	1	15	14	16	14	22	15	15	15	3	3	3	3	16	4	15	23	14	15	15	14	14	16	17	16	12	15	15	16	14	1	1	1	1	1
2021-TE-312882-1-32	13	14	15	12	13	14	2	13	15	15	16	20	15	18	1	15	14	16	14	22	15	15	15	3	3	3	3	16	4	15	23	14	15	15	14	14	16	17	16	12	15	15	16	14	1	1	1	1	1
2021-TE-312882-1-33	0	3	2	1	0	3	13	2	2	2	3	7	4	5	12	2	3	3	3	21	2	2	2	16	16	16	16	3	15	2	20	1	2	2	1	3	5	4	5	1	4	2	5	1	12	12	12	12	12
2021-TE-312882-1-34	2	3	2	3	2	5	15	4	2	2	3	7	4	5	14	2	3	3	3	23	4	4	2	18	18	18	18	5	17	2	22	3	4	4	3	3	5	6	5	3	4	2	7	3	14	14	14	14	14
2021-TE-312882-1-35	2	3	4	1	2	3	15	2	4	4	5	9	4	7	14	4	3	5	3	21	4	4	4	16	16	16	16	5	17	4	22	3	4	4	3	3	5	6	5	1	4	4	5	3	14	14	14	14	14
2021-TE-312882-1-36	1	2	3	0	1	2	14	1	3	3	4	8	3	6	13	3	2	4	2	20	3	3	3	15	15	15	15	4	16	3	21	2	3	3	2	2	4	5	4	0	3	3	4	2	13	13	13	13	13
2021-TE-312882-1-37	1	2	3	0	1	2	14	1	3	3	4	8	3	6	13	3	2	4	2	20	3	3	3	15	15	15	15	4	16	3	21	2	3	3	2	2	4	5	4	0	3	3	4	2	13	13	13	13	13
2021-TE-312882-1-39	3	2	3	4	3	6	16	5	3	3	4	8	5	6	15	3	4	4	4	24	5	5	3	19	19	19	19	6	18	1	23	4	5	5	4	4	6	7	6	4	5	3	8	4	15	15	15	15	15
2021-TE-312882-1-41	18	21	20	19	18	21	21	20	20	20	21	25	22	23	20	20	21	21	21	9	20	20	20	24	24	24	24	21	23	20	8	19	20	20	19	21	23	22	23	19	22	20	23	19	20	20	20	20	20
2021-TE-312882-1-42	19	20	21	18	19	20	22	19	21	21	22	26	21	24	21	21	20	22	20	8	21	21	21	23	23	23	23	22	24	21	9	20	21	21	20	20	22	23	22	18	21	21	22	20	21	21	21	21	21
2021-TE-312882-1-43	18	19	20	17	18	19	21	18	20	20	21	25	20	23	20	20	19	21	19	7	20	20	20	22	22	22	22	21	23	20	8	19	20	20	19	19	21	22	21	17	20	20	21	19	20	20	20	20	20
2021-TE-312882-1-44	17	20	19	18	17	20	20	19	19	19	20	24	21	22	19	19	20	20	20	8	19	19	19	23	23	23	23	20	22	19	7	18	19	19	18	20	22	21	22	18	21	19	22	18	19	19	19	19	19
2021-TE-312882-1-45	20	21	22	19	20	21	23	20	22	22	23	27	22	25	22	22	21	23	21	9	22	22	22	24	24	24	24	23	25	22	6	21	22	22	21	21	23	24	23	19	22	22	23	21	22	22	22	22	22
2021-TE-312882-1-46	3	4	3	4	3	6	16	5	3	3	4	8	5	6	15	3	4	4	4	24	5	5	3	19	19	19	19	6	18	3	23	4	5	5	4	4	6	7	6	4	3	3	8	4	15	15	15	15	15
2021-TE-312882-1-47	3	2	3	2	3	4	16	3	3	3	4	8	3	6	15	3	2	4	2	22	5	5	3	17	17	17	17	6	18	3	23	4	5	5	4	2	4	7	4	2	1	3	6	4	15	15	15	15	15
2021-TE-313444-1-12	3	2	3	2	3	4	16	3	3	3	4	8	3	4	15	3	2	4	2	22	5	5	3	17	17	17	17	6	18	3	23	4	5	5	4	2	2	7	2	2	3	3	6	4	15	15	15	15	15
2021-TE-313444-1-13	3	2	3	2	3	4	16	3	3	3	4	8	3	6	15	3	2	4	2	22	5	5	3	17	17	17	17	6	18	3	23	4	5	5	4	2	4	7	4	2	3	3	6	4	15	15	15	15	15
2021-TE-313444-1-21	13	14	15	12	13	14	2	13	15	15	16	20	15	18	1	15	14	16	14	22	15	15	15	3	3	3	3	16	4	15	23	14	15	15	14	14	16	17	16	12	15	15	16	14	1	1	1	1	1
2021-TE-313587-1-10	3	4	5	2	3	2	16	1	5	5	6	10	5	8	15	5	4	6	4	22	3	3	5	17	17	17	17	4	18	5	23	4	5	3	2	4	6	7	6	2	5	5	6	4	15	15	15	15	15
2021-TE-313587-1-2	3	2	3	4	3	6	16	5	3	3	4	8	5	6	15	3	4	4	4	24	5	5	3	19	19	19	19	6	18	1	23	4	5	5	4	4	6	7	6	4	5	3	8	4	15	15	15	15	15
2021-TE-313587-1-3	19	22	21	20	19	22	22	21	21	21	22	26	23	24	21	21	22	22	22	10	21	21	21	25	25	25	25	22	24	21	9	20	21	21	20	22	24	23	24	20	23	21	24	20	21	21	21	21	21
2021-TE-313587-1-4	18	19	20	17	18	19	21	18	20	20	21	25	20	23	20	20	19	21	19	7	20	20	20	22	22	22	22	21	23	20	8	19	20	20	19	19	21	22	21	17	20	20	21	19	20	20	20	20	20
2021-TE-313587-1-5	20	21	22	19	20	21	23	20	22	22	23	25	20	23	22	22	21	21	21	9	22	20	22	22	22	24	22	21	25	22	10	19	22	22	21	21	23	24	21	19	22	22	23	21	22	22	22	22	22
2021-TE-313587-1-6	4	5	4	5	4	7	17	6	4	4	5	9	6	7	16	4	5	5	5	25	6	6	4	20	20	20	20	7	19	4	24	5	6	6	5	5	7	8	7	5	6	4	9	5	16	16	16	16	16
2021-TE-313587-1-7	5	6	3	6	5	8	18	7	5	5	6	8	5	6	17	3	4	2	4	26	7	5	3	19	19	21	19	6	20	5	25	4	7	7	6	4	8	9	6	6	7	5	10	6	17	17	17	17	17
2021-TE-313587-1-8	4	5	2	5	4	7	17	6	4	4	5	9	6	7	16	2	3	3	3	25	6	6	2	20	20	20	20	7	19	4	24	5	6	6	5	3	7	8	7	5	6	4	9	5	16	16	16	16	16
2021-TE-313587-1-9	4	5	4	5	4	7	17	6	2	2	3	5	4	5	16	4	5	3	5	25	6	4	4	18	18	20	18	5	19	4	24	3	6	6	5	5	7	8	5	5	6	4	9	5	16	16	16	16	16
[truncated: 35 more columns]
